# Supplementary material for: Genetic architecture of congenital hypogonadotropic hypogonadism: insights from analysis of a Portuguese cohort
Source: Hum Reprod Open. 2024 Sep 11;2024(3):hoae053. doi: 10.1093/hropen/hoae053 (PMC11415827; doi:10.1093/hropen/hoae053)
Supplement: hoae053_Supplementary_Data [file hoae053_supplementary_data.zip]

Archive with 5 entries (5 files):
- Supplementary Table S2.docx
- Supplementary Table S3.docx
- Supplementary Table S4.docx
- Supplementary Table S5.docx
- Supplementary Table S1.docx
